# Supplementary material for: Risk of metachronous neoplasia in early-onset colorectal cancer: meta-analysis
Source: BJS Open. 2024 Sep 4;8(5):zrae092. doi: 10.1093/bjsopen/zrae092 (PMC11373379; doi:10.1093/bjsopen/zrae092)
Supplement: zrae092_Supplementary_Data [file zrae092_supplementary_data.zip]

Archive with 2 entries (2 files):
- PRISMA_2020_checklist.docx
- Supplementary_material.docx
